# Supplementary material for: Gut Microbiota-Derived Metabolites and Cardiovascular Disease Risk: A Systematic Review of Prospective Cohort Studies
Source: Nutrients. 2022 Jun 27;14(13):2654. doi: 10.3390/nu14132654 (PMC9268449; doi:10.3390/nu14132654)
Supplement: Supplementary file 1 [file nutrients-14-02654-s001.zip]

Archive with 1 entries (1 files):
- nutrients-1750851-supplementary.pdf
